# Supplementary material for: Structural Basis for Par-4 Recognition by the SPRY Domain- and SOCS Box-Containing Proteins SPSB1, SPSB2, and SPSB4
Source: J Mol Biol. 2010 Aug 20;401(3-2):389–402. doi: 10.1016/j.jmb.2010.06.017 (PMC2923778; doi:10.1016/j.jmb.2010.06.017)
Supplement: File S6. — Enhanced 3D visualization of the hSPSB crystal structures. This is the enhanced 3D visualization of the hSPSB crystal structures in which text (extracted from the main manuscript) is integrated with 3D representations and animated transitions (triggered via the links in the text). The 3D graphics display window is fully interactive, allowing the reader to quickly explore any scene by rotating, translating and zooming. Interactive 3D visualization of the hSPSB crystal structures. Users should download the .zip file and extract the .icb file; free ICM-Browser software is required to access the .icb file. This interactive view has been created using the iSee concept and ICM programs.38,39 [file mmc2.zip]

Archive with 1 entries (1 files):
- File S6 hSPSB visualisation.icb
